# Supplementary material for: Effect of Harvest Seasons on Biochemical Components and Volatile Compounds in White Teas from Two Cultivars
Source: Foods. 2025 May 18;14(10):1795. doi: 10.3390/foods14101795 (PMC12110806; doi:10.3390/foods14101795)
Supplement: Supplementary file 1 [file foods-14-01795-s001.zip › Table S1.xls]

## Sheet: Sheet1
Table S1: Volatile compounds were detected by HS-SPME-GC-MS in 4 white tea samples.
Index	Retention time	Mean content(μg / L)
		SH-S1	SH-S2	SH-S3	FD-S1	FD-S2	FD-S3	SH-A1	SH-A2	SH-A3	FD-A1	FD-A2	FD-A3
Dimethyl sulfide	1.958	3.79649	2.55837	2.18217	3.64187	2.83741	3.54986	1.7664	2.32283	3.85761	2.35291	1.93184	1.81908
3-Methylbutanal	2.626	0.64235	0.326681	0.282601	0.284417	0.341575	0.398176	0.310163	0.329982	0.429253	0.306792	0.168819	0.379428
2-Methylbutanal	2.71	0.987832	0.612941	0.50333	0.445494	0.491586	0.846675	0.555391	0.533061	0.955519	1.30054	0.405049	0.574053
2-Ethylfuran	3.094	1.02474	0.790088	0.616521	1.20449	1.57914	1.97169	0.437201	0.66183	0.959279	0.757373	0.652963	0.837178
Hexanal	5.016	3.1173	2.93017	2.37058	2.68938	2.55393	2.62364	7.73968	5.19945	4.7445	7.31951	4.98883	5.12951
2-Methyl-2-butenal	6.053	0	0	0	0.369198	0.771692	0.502665	1.65167	0.259847	2.29924	1.45776	1.48261	1.94604
1-Pentanol	6.801	0	0	0	0.446779	0.643952	0.584254	5.98804	4.60864	3.60393	4.87514	3.32466	3.42261
2-Methyl-2-pentenal	6.923	1.94711	1.80965	1.7354	2.57877	2.9924	2.81366	3.63023	2.7632	2.59618	2.63721	2.59268	2.66193
(E)-2-hexenal	7.435	1.89347	3.35967	2.14602	1.89853	1.6528	1.44934	1.86657	1.72623	1.19112	1.50919	1.22482	1.69009
Styrene	8.271	1.21707	1.19702	0.859281	1.44966	1.37579	1.57573	0.520902	0.400728	0.373953	0.558681	0.380575	0.314673
2-Heptanone	8.327	0	0	0	0	0	0	0	0	0	0.60351	0.516103	0.596529
Heptanal	8.773	0.220052	0.187399	0.172109	0.240862	0.250535	0.19654	0.841256	0.475786	0.381585	0.638232	0.315931	0.434163
Benzaldehyde	11.407	8.88217	10.6114	10.3442	11.7376	12.5237	12.1083	8.2776	7.82021	7.6824	10.3116	8.7634	9.93904
Methyl caproate	9.865	0	0	0	0	0	0	0	0	0	0.3039	0.164515	0.147218
1-Heptanol	12.02	0	0	0	0	0	0	0.464337	0.53424	0.554075	0.373936	0.481803	0.3929
Oct-1-en-3-ol	12.449	1.10247	0.845741	0.696197	1.02835	1.13816	1.42914	0.94959	0.836432	0.941769	1.44019	1.05247	0.982226
3-Hexen-1-ol	6.625	0	0	0	1.20126	1.1096	1.53419	0	0	0	0	0	0
4-Ethylphenol	9.154	0	0	0	0.943142	0.502425	0.560109	0	0	0	0	0	0
2-Pentylfuran	12.676	9.45782	6.42296	6.66673	0	0	0	0	0	0	0	0	0
2-Methyl-3-octanone	12.699	0	0	0	0	0	0	0.567748	0.410676	0.445707	0.613958	0.456184	0.407762
(E)-2-(2-Pentenyl)furan	13.477	1.9784	1.7626	1.37596	1.52803	1.81859	1.97868	0.801347	0.834812	2.57417	0.882179	1.35196	0.76943
Myrcene	12.617	0	0	0	9.34417	9.97442	11.9618	0	0	0	0	0	0
(E,E)-2,4-Heptadienal	13.912	2.64987	3.19848	2.31882	1.8439	2.1899	1.95669	1.85205	1.65917	1.29616	2.11038	1.89952	2.05202
β-Pinene	13.006	0	0	0	0	0	0	0	0	0	6.00923	7.05746	5.90912
Limonene	14.746	1.40862	2.18626	1.46405	2.2176	1.69432	1.91944	1.71891	1.71957	1.44858	1.42649	2.02114	1.44881
Benzyl Alcohol	15.254	2.17326	1.4259	1.84666	3.72066	4.12493	6.64134	0	0	0	1.92299	2.46458	1.73647
5-Methyl-3-hepten-2-one	15.113	2.29593	2.01251	1.8002	3.02286	2.11413	2.50757	0	0	0	0	0	0
Benzeneacetaldehyde	15.516	1.89965	1.97634	1.76634	0	0	0	1.69333	1.47364	1.72218	1.96459	1.49692	1.61986
Ocimene	15.819	2.81073	1.52692	2.16038	2.82164	2.84907	3.48811	2.72373	2.31777	2.69229	1.97522	3.30307	2.31321
trans-2-Octenal	16.275	0	0	0	0	0	0	1.67934	1.01241	0.812479	1.27554	0.99488	0.943055
(Z)-Linalool Oxide	17.008	5.13374	3.26895	3.57686	4.83087	4.15453	5.85459	15.0551	13.9499	14.2692	24.3745	21.0518	20.0127
(E)-Linalool oxide	17.849	6.69903	6.82818	4.04876	11.7023	11.2317	13.3155	14.4252	10.7362	11.3337	30.0281	25.0292	22.239
3,5-Octadien-2-one	17.89	9.62498	8.89095	8.92774	14.1617	15.5993	15.4188	0	0	0	0	0	0
Linalool	18.71	82.4195	78.8249	69.0212	107.537	93.6947	105.359	88.0745	79.2702	88.713	84.9215	93.2186	92.2556
Nonanal	18.725	3.03431	5.66478	2.54135	3.64261	2.71358	2.45427	6.09474	4.27182	10.7828	6.32994	4.11976	3.91598
Phenylethyl Alcohol	19.117	26.7724	20.676	19.7928	29.6545	25.809	32.7534	7.21402	5.65572	8.32297	5.2055	7.70838	8.28063
3-Hepten-2-one, 5-ethyl-6-methyl-	20.19	3.23516	3.39398	2.89573	4.00674	4.82688	4.8553	0	0	0	0	0	0
cis-3-Nonen-1-ol	21.04	0	0	0	0	0	0	1.34247	1.05766	0.978816	1.02955	0	0
(Z,Z)-3,6-Nonadien-1-ol	21.193	0	0	0	0	0	0	0.857468	0.986655	0.832873	0.669218	0.853279	0.754608
(E)-2-Nonenal	21.27	1.4407	1.44254	1.32762	1.36266	1.62245	1.58254	1.20846	1.23314	1.93248	1.3596	1.57717	1.3987
2,2,6-trimethyl-6-vinyltetrahydropyran-3-ol	21.755	2.87873	3.02919	3.10805	4.22591	3.88119	6.56447	0	0	0	0	0	0
1-Nonanol	21.972	0	0	0	0	0	0	3.05092	4.66519	4.43083	3.91787	5.80398	4.57408
Naphthalene	22.167	1.60832	1.8546	2.07338	1.87906	2.2064	2.51047	1.15952	1.26388	1.33675	0.941691	1.41962	1.20746
Methyl salicylate	23.044	46.5153	44.9883	40.2025	45.4958	39.4686	39.572	42.2001	51.0763	64.0218	38.2707	54.2207	45.8705
α-Terpineol	22.748	1.69894	1.22901	0.919659	1.56208	1.2184	1.5925	0	0	0	0	0	0
Octanoic acid, ethyl ester	22.911	1.48984	0.818346	0.664331	0	0	0	0	0	0	0	0	0
Decanal	23.476	1.76708	1.67241	1.62878	1.73052	1.69573	1.55415	1.87844	1.70869	2.01174	2.13718	1.88598	1.77474
(E,E)-2,4-Nonadienal	23.82	0	0	0	0	0	0	0.809425	0.849601	1.01867	0.856468	1.03267	0.870373
β-Cyclocitral	24.094	3.37229	3.28722	2.99465	3.25951	3.02682	3.96535	2.68745	2.58232	3.14563	2.32019	2.29961	2.09137
Nerol	24.181	3.70647	3.68629	2.46886	2.74255	2.93189	3.31691	0	0	0	0	0	0
Methyl nonanoate	24.368	0	0	0	0	0	0	0.352213	0.439725	0.430468	0.412564	0.688496	0.420462
cis-Citral	25.083	4.17432	4.47096	2.70493	3.83003	2.56966	3.65928	1.38658	1.18918	1.3359	1.36636	1.57923	1.67664
(Z)-3-Hexenyl iso-valerate	24.908	0	0	0	0	0	0	0	0	0	1.34632	2.09458	1.22429
Geraniol	26.015	108.33	103.701	86.8593	111.249	100.19	112.771	43.0565	57.6431	55.5538	42.6989	63.7748	60.8737
(E)-2-Decenal	25.956	1.72191	1.44413	1.70475	1.56068	2.13415	2.36379	0	0	0	0	0	0
3,7-dimethyl-2,6-Octadienal	26.503	7.41224	8.20135	6.32325	6.55745	6.27273	5.90053	3.10711	3.65737	3.37441	3.4958	4.7672	4.25264
2-Methylnaphthalene	28.072	2.02416	1.88042	1.39033	1.69716	2.5223	2.03335	0.466585	0.402717	0.467764	0.498191	0.599381	0.508425
Ethyl nonylate	27.651	1.80694	1.6867	0.860286	1.05592	1.28407	2.09613	0.224666	0.336675	0.385984	0.244266	0.51906	0.411595
1-Methylnaphthalene	27.276	0	0	0	0	0	0	0.655859	1.00298	0.973969	0.892439	1.19393	1.03692
Undecylic aldehyde	27.99	0.717147	0.696532	0.479347	0.789605	0.805409	0.891268	0	0	0	0	0	0
Methyl geranate	28.575	5.00673	4.62747	5.30103	3.13066	2.88366	2.9269	0	0	0	0	0	0
α-Cubebene	29.873	2.57062	2.06945	1.72379	1.41806	2.12987	2.5717	0.671792	0.836331	0.973915	0.353099	0.675299	0
Eugenol	29.802	1.55192	1.51472	1.36157	0	0	0	0	0	0	0	0	0
4-Nonanolide	30.174	1.04071	0.956871	0.814537	0.710749	0.951542	0.950195	0	0	0	0	0	0
2-Undecen-1-al	30.447	1.18221	1.15998	1.16269	1.25581	1.5746	1.7954	0	0	0	0	0	0
2-Butyl-2-octenal	30.708	8.19974	6.53129	5.00082	5.86117	9.08996	11.3143	2.04114	2.1765	2.56721	1.67863	2.6158	2.22062
(Z)-Jasmone	32.061	8.37733	8.60665	9.14101	10.6063	13.4955	12.1441	2.08249	2.07895	2.21973	0.788181	0.869723	2.92261
(-)-α-Cedrene	32.48	0	0	0	0	0	0	0.629784	0.675954	0.702939	0.590819	0.934064	0.655225
Cedrene	32.841	0	0	0	0	0	0	0.660964	0.661448	0.920906	0.581364	1.36988	0.726002
Tetradecane	32.029	3.3034	3.18283	2.24991	3.19557	3.67154	3.55571	0	0	0	0	0	0
2,7-Dimethylnaphthalene	32.51	1.1193	1.14529	0.920839	1.23143	1.3772	1.5393	0	0	0	0	0	0
α-Ionone	33.198	3.50076	3.34568	3.34606	3.98099	4.94652	4.87081	1.69477	1.93378	2.08233	1.58544	2.03157	2.04346
(E)-Geranylacetone	34.242	4.67521	4.65909	4.489	5.39399	7.15371	6.9021	1.72846	2.3033	2.53734	1.72429	2.33165	2.16546
2,6-Di-tert-butylbenzoquinone	34.77	0.843604	0.908744	0.948913	1.13425	1.6844	1.45625	0.60142	0.826181	1.1864	0.590165	1.01955	0.642122
β-ionone	35.607	15.7791	17.1963	17.5576	20.6267	26.8875	23.3638	8.73466	10.5373	10.9498	8.81246	11.1801	10.9902
δ-Cadinene	37.1	5.34992	5.49863	5.95258	5.09654	7.32208	6.5068	1.44628	1.39475	2.2214	1.54682	2.36795	2.51108
3-Tridecanone	35.754	0	0	0	0	0	0	0.667012	0.843845	0.798044	0.496105	0.955583	0.682374
Pentadecane	36.114	0	0	0	0	0	0	1.46323	1.48278	1.47759	0.919581	1.40491	1.02698
(Z)-β-Farnesene	34.13	1.90254	1.54325	1.23059	1.14127	2.11367	2.28702	0	0	0	0	0	0
(E)-Nerolidol	38.601	3.33702	3.83642	3.36746	3.90013	4.41685	3.84675	0.92777	1.16084	1.32971	0.746091	1.40103	1.364
α-Cedrol	39.965	0	0	0	0	0	0	1.5744	1.72418	1.95088	1.53879	1.86338	1.56571
δ-Cadinol	41.506	0	0	0	0	0	0	0.421333	0.782249	0.699905	0.34155	0.535545	0.383498
Palmitic acid, methyl ester	51.507	0	0	0	0	0	0	0.0357001	0.0793163	0.10598	0.0473036	0.16165	0.15733
5,6-Epoxy-β-ionone	35.267	4.4245	4.33699	5.32774	6.6941	9.59102	7.19573	0	0	0	0	0	0
(-)-Calamenene	36.793	2.21405	2.00222	1.58911	1.50244	1.99889	2.3716	0	0	0	0	0	0
Dihydroactinidiolide	36.943	1.38876	1.31116	1.64893	1.80504	2.25742	1.73588	0	0	0	0	0	0
Hexadecane	40.026	3.27774	3.69524	5.1446	5.2225	5.48509	3.94316	0	0	0	0	0	0
Palmitic acid methyl ester	51.585	0.633842	0.382348	0.359578	0.342771	0.57591	0.51489	0	0	0	0	0	0
Palmitic acid	52.547	0.482832	0.347857	0.977916	1.01007	1.18823	0.695357	0	0	0	0	0	0
Palmitic acid ethyl ester	53.246	0.934986	1.21443	0.931398	1.02861	1.74701	1.47637	0	0	0	0	0	0
Total		458.186	437.451	388.37	505.482	497.932	536.947	306.724	311.377	349.94	330.585	376.648	354.173
