# Supplementary material for: Effect of Harvest Seasons on Biochemical Components and Volatile Compounds in White Teas from Two Cultivars
Source: Foods. 2025 May 18;14(10):1795. doi: 10.3390/foods14101795 (PMC12110806; doi:10.3390/foods14101795)
Supplement: Supplementary file 1 [file foods-14-01795-s001.zip › Table S2.xls]

## Sheet: Sheet1
Table S2: Numbers of different volatile compounds of whites teas. SH-S: Sanhua1951, spring; FD-S: Fudingdabai, spring; SH-A: Sanhua1951, autumn; FD-A: Fudingdabai, autumn.
Category	SH-S	FD-S	SH-A	FD-A
Sulfur	1	1	1	1
Aldehyde	19	19	18	18
Alcohol	11	13	15	16
Ketone	8	8	6	7
Acids	1	1	0	0
Hydrocarbons	9	10	8	9
Esters	8	7	4	6
Naphthalene	3	3	3	3
Other	5	4	3	3
Total	65	66	58	63
