# Supplementary material for: Effect of Harvest Seasons on Biochemical Components and Volatile Compounds in White Teas from Two Cultivars
Source: Foods. 2025 May 18;14(10):1795. doi: 10.3390/foods14101795 (PMC12110806; doi:10.3390/foods14101795)
Supplement: Supplementary file 1 [file foods-14-01795-s001.zip › Table S3.xls]

## Sheet: VIP＞1
Table S3: VIPs of volatile compounds between SH-S and SH-A with VIP>1
Metabolite	VIP
--Calamenene	1.11328
--α-Cedrene	1.11327
E,E-2,4-Heptadienal	1.11323
E,E-2,4-Nonadienal	1.11321
E-2-2-Pentenylfuran	1.11312
E-2-Decenal	1.11311
E-2-hexenal	1.11301
E-2-Nonenal	1.11299
E-Geranylacetone	1.11294
E-Linalool oxide	1.11288
E-Nerolidol	1.11287
Z,Z-3,6-Nonadien-1-ol	1.11278
Z-Jasmone	1.11276
Z-Linalool Oxide	1.11263
Z-β-Farnesene	1.11251
1-Heptanol	1.11244
1-Methylnaphthalene	1.11244
1-Nonanol	1.1124
1-Pentanol	1.11239
2-Butyl-2-octenal	1.11229
2-Ethylfuran	1.11229
2-Methyl-2-butenal	1.11221
2-Methyl-2-pentenal	1.11217
2-Methyl-3-octanone	1.11206
2-Methylbutanal	1.1119
2-Methylnaphthalene	1.11189
2-Pentylfuran	1.11182
2-Undecen-1-al	1.11177
2,2,6-trimethyl-6-vinyltetrahydropyran-3-ol	1.11177
2,6-Di-tert-butylbenzoquinone	1.11166
2,7-Dimethylnaphthalene	1.11153
3-Hepten-2-one, 5-ethyl-6-methyl-	1.11129
3-Methylbutanal	1.11123
3-Tridecanone	1.11071
3,5-Octadien-2-one	1.11063
3,7-dimethyl-2,6-Octadienal	1.1096
4-Nonanolide	1.10903
5-Methyl-3-hepten-2-one	1.10785
5,6-Epoxy-β-ionone	1.10531
Benzaldehyde	1.10514
Benzeneacetaldehyde	1.10397
Benzyl Alcohol	1.09405
Cedrene	1.09391
cis-3-Nonen-1-ol	1.09348
cis-Citral	1.09211
Decanal	1.08905
Dihydroactinidiolide	1.08902
Dimethyl sulfide	1.07719
Ethyl nonylate	1.07367
Eugenol	1.07027
Geraniol	1.06643
Heptanal	1.06466
Hexadecane	1.0626
Hexanal	1.06155
Limonene	1.05735
Linalool	1.05505
Methyl geranate	1.05476
Methyl nonanoate	1.04222
Methyl salicylate	1.02133
Naphthalene	1.01974
