# Supplementary material for: Effect of Harvest Seasons on Biochemical Components and Volatile Compounds in White Teas from Two Cultivars
Source: Foods. 2025 May 18;14(10):1795. doi: 10.3390/foods14101795 (PMC12110806; doi:10.3390/foods14101795)
Supplement: Supplementary file 1 [file foods-14-01795-s001.zip › Table S4.xls]

## Sheet: Sheet2
	Table S4: The key volatile compounds (VIP > 1, P≤0.05, fold change ≥ 2 or ≤ 0.5) between SH-S and SH-A
	Index	VIP	P-value	FDR	Fold_Change	Type
	1-Pentanol	1.09167	0.0206559	0.0357174	0	down
	Styrene	1.07147	0.0188373	0.0343401	2.52656	up
	1-Heptanol	1.13231	0.00275391	0.0147557	0	down
	2-Pentylfuran	1.10195	0.0163676	0.0308752	inf	up
	2-Methyl-3-octanone	1.11996	0.00990748	0.0256975	0	down
	Benzyl Alcohol	1.10461	0.0139046	0.029955	inf	up
	5-Methyl-3-hepten-2-one	1.12908	0.00493641	0.0163436	inf	up
	trans-2-Octenal	1.03991	0.0468285	0.0681889	0	down
	(Z)-Linalool Oxide	1.13134	0.000408669	0.00749226	0.276828	down
	(E)-Linalool oxide	1.03302	0.0138635	0.029955	0.481599	down
	3,5-Octadien-2-one	1.13721	0.000680629	0.00807031	inf	up
	Phenylethyl Alcohol	1.08716	0.0123316	0.029955	3.17285	up
	3-Hepten-2-one, 5-ethyl-6-methyl-	1.13616	0.00213528	0.0126591	inf	up
	cis-3-Nonen-1-ol	1.11806	0.00947967	0.0253811	0	down
	(Z,Z)-3,6-Nonadien-1-ol	1.12857	0.00284447	0.0147557	0	down
	2,2,6-trimethyl-6-vinyltetrahydropyran-3-ol	1.13733	0.000500624	0.00749226	inf	up
	1-Nonanol	1.10163	0.0151195	0.029955	0	down
	α-Terpineol	1.07691	0.0298129	0.0475859	inf	up
	(E,E)-2,4-Nonadienal	1.13006	0.00511968	0.0163436	0	down
	Nerol	1.11009	0.0151458	0.029955	inf	up
	Methyl nonanoate	1.1266	0.00460823	0.0163436	0	down
	cis-Citral	1.04893	0.0437809	0.0648895	2.90163	up
	(E)-2-Decenal	1.12967	0.00304983	0.0148903	inf	up
	3,7-dimethyl-2,6-Octadienal	1.10267	0.0131403	0.029955	2.16364	up
	2-Methylnaphthalene	1.09683	0.0194456	0.0343401	3.96009	up
	1-Methylnaphthalene	1.10084	0.0156753	0.0302571	0	down
	Undecylic aldehyde	1.11176	0.0142215	0.029955	inf	up
	Methyl geranate	1.13346	0.00152998	0.0114124	inf	up
	α-Cubebene	1.05875	0.0239588	0.0405833	2.56397	up
	Eugenol	1.13673	0.00155358	0.0114124	inf	up
	4-Nonanolide	1.12977	0.00492323	0.0163436	inf	up
	2-Undecen-1-al	1.13871	3.59148e-05	0.00149046	inf	up
	2-Butyl-2-octenal	1.04787	0.0395342	0.0596608	2.90822	up
	(Z)-Jasmone	1.13455	0.000785406	0.00814859	4.09407	up
	(-)-α-Cedrene	1.13672	0.00101604	0.00937017	0	down
	Cedrene	1.11508	0.0131383	0.029955	0	down
	Tetradecane	1.11452	0.0128173	0.029955	inf	up
	2,7-Dimethylnaphthalene	1.13173	0.00442699	0.0163436	inf	up
	(E)-Geranylacetone	1.11662	0.00696643	0.0206505	2.10429	up
	δ-Cadinene	1.11848	0.000541609	0.00749226	3.31879	up
	3-Tridecanone	1.12568	0.00470643	0.0163436	0	down
	Pentadecane	1.13864	1.57297e-05	0.00130557	0	down
	(Z)-β-Farnesene	1.10774	0.015158	0.029955	inf	up
	(E)-Nerolidol	1.12533	0.000480486	0.00749226	3.08365	up
	α-Cedrol	1.13158	0.00388844	0.0163436	0	down
	δ-Cadinol	1.07119	0.0283658	0.0461639	0	down
	5,6-Epoxy-β-ionone	1.1257	0.00451584	0.0163436	inf	up
	(-)-Calamenene	1.12179	0.00887201	0.0245459	inf	up
	Dihydroactinidiolide	1.12446	0.00492825	0.0163436	inf	up
	Hexadecane	1.09182	0.0190553	0.0343401	inf	up
	Palmitic acid methyl ester	1.06399	0.0348104	0.0535048	inf	up
	Palmitic acid ethyl ester	1.12411	0.0082316	0.0235594	inf	up
