# Supplementary material for: Effect of Harvest Seasons on Biochemical Components and Volatile Compounds in White Teas from Two Cultivars
Source: Foods. 2025 May 18;14(10):1795. doi: 10.3390/foods14101795 (PMC12110806; doi:10.3390/foods14101795)
Supplement: Supplementary file 1 [file foods-14-01795-s001.zip › Table S5.xls]

## Sheet: 大于1
Table S5: VIPs of volatile compounds between FD-S and FD-A with VIP>1
Metabolite	VIP
2,7-Dimethylnaphthalene	1.09742
Myrcene	1.09742
Nerol	1.09741
Undecylic aldehyde	1.09738
3-Hepten-2-one, 5-ethyl-6-methyl-	1.09724
2-Undecen-1-al	1.09713
Tetradecane	1.09711
3,5-Octadien-2-one	1.0971
β-Pinene	1.09709
3-Hexen-1-ol	1.097
α-Cedrol	1.09698
E,E-2,4-Nonadienal	1.09692
E-2-Decenal	1.09686
--Calamenene	1.09683
4-Nonanolide	1.09669
2,2,6-trimethyl-6-vinyltetrahydropyran-3-ol	1.09668
Methyl geranate	1.09666
Z,Z-3,6-Nonadien-1-ol	1.0965
1-Nonanol	1.09649
1-Methylnaphthalene	1.09635
α-Terpineol	1.09633
1-Heptanol	1.0962
5,6-Epoxy-β-ionone	1.09614
Benzeneacetaldehyde	1.09587
2-Heptanone	1.09583
Dihydroactinidiolide	1.09577
trans-2-Octenal	1.0957
Pentadecane	1.09556
5-Methyl-3-hepten-2-one	1.09535
Palmitic acid ethyl ester	1.09501
Z-3-Hexenyl iso-valerate	1.095
Hexadecane	1.09497
--α-Cedrene	1.0946
Z-β-Farnesene	1.09404
2-Methyl-3-octanone	1.09365
δ-Cadinol	1.09353
Palmitic acid methyl ester	1.09295
Methyl nonanoate	1.09225
3-Tridecanone	1.09137
Palmitic acid	1.09057
Cedrene	1.08789
4-Ethylphenol	1.08692
Z-Linalool Oxide	1.08112
1-Pentanol	1.07891
2-Methylnaphthalene	1.0776
E-Geranylacetone	1.07311
Phenylethyl Alcohol	1.0729
Methyl caproate	1.07284
α-Ionone	1.06897
β-ionone	1.06234
Styrene	1.05922
E-Linalool oxide	1.05687
2-Butyl-2-octenal	1.04564
Hexanal	1.04463
δ-Cadinene	1.04133
E-Nerolidol	1.04068
Z-Jasmone	1.03198
cis-Citral	1.0318
Geraniol	1.02123
2-Ethylfuran	1.02098
β-Cyclocitral	1.02004
2-Methyl-2-butenal	1.0083
Ethyl nonylate	1.00598
Benzaldehyde	1.00342
Dimethyl sulfide	1.00162
