# Supplementary material for: Effect of Harvest Seasons on Biochemical Components and Volatile Compounds in White Teas from Two Cultivars
Source: Foods. 2025 May 18;14(10):1795. doi: 10.3390/foods14101795 (PMC12110806; doi:10.3390/foods14101795)
Supplement: Supplementary file 1 [file foods-14-01795-s001.zip › Table S6.xls]

## Sheet: Sheet1
Index	VIP	P-value	FDR	Fold_Change	Type
2-Methyl-2-butenal	1.04256268966728	0.00685016891593325	0.0237034928520322	0.336352812040513	down
1-Pentanol	1.06710068665684	0.0209155715044735	0.0347924032192785	0.144116800805334	down
Styrene	1.10071	0.000459264866825753	0.0156617010229539	3.5099057682153703	up
2-Heptanone	1.10783527480313	0.00239483910215344	0.0223481162358754	0	down
1-Heptanol	1.1071925135452199	0.00632105954260026	0.0237034928520322	0	down
3-Hexen-1-ol	1.0993567432709899	0.00997846011492657	0.0267860121735354	inf	up
4-Ethylphenol	1.03182826494351	0.0402265736491148	0.0555509826583014	inf	up
2-Methyl-3-octanone	1.08409319004293	0.0155953542828459	0.0331009850084093	0	down
Myrcene	1.10682387097015	0.00567425753366951	0.0237034928520322	inf	up
β-Pinene	1.11297144192728	0.00335378476906856	0.0223481162358754	0	down
5-Methyl-3-hepten-2-one	1.09508558839433	0.0104940746481595	0.026852485129114	inf	up
Benzeneacetaldehyde	1.09959117661623	0.0067598769348352706	0.0237034928520322	0	down
trans-2-Octenal	1.09694032268134	0.009168937061223641	0.0264298186925588	0	down
(Z)-Linalool Oxide	1.1008117046282	0.00258836396745147	0.0223481162358754	0.226776011687198	down
(E)-Linalool oxide	1.0567811737482902	0.0203986172299523	0.0347924032192785	0.468967983178802	down
3,5-Octadien-2-one	1.1143051645085802	0.0009000977599398779	0.0156617010229539	inf	up
Phenylethyl Alcohol	1.09987965605553	0.00261815508839435	0.0223481162358754	4.1622521881359305	up
3-Hepten-2-one, 5-ethyl-6-methyl-	1.10851756536041	0.00369755392119354	0.0223481162358754	inf	up
(Z,Z)-3,6-Nonadien-1-ol	1.1085717421436598	0.00487292514320389	0.0223646508104773	0	down
2,2,6-trimethyl-6-vinyltetrahydropyran-3-ol	1.0634040129562	0.0284424376273788	0.0446401599132987	inf	up
1-Nonanol	1.09329102887856	0.0131917086237774	0.0305547366395823	0	down
α-Terpineol	1.10511401592149	0.00670391503991525	0.0237034928520322	inf	up
(E,E)-2,4-Nonadienal	1.11198622526151	0.00375945046725209	0.0223481162358754	0	down
Nerol	1.11141086501624	0.00316371276018062	0.0223481162358754	inf	up
Methyl nonanoate	1.06244822216356	0.030518114288016002	0.045777171432024	0	down
cis-Citral	1.02760340684771	0.0384280801179422	0.0539232737138866	2.17621554635828	up
(Z)-3-Hexenyl iso-valerate	1.0656190968433399	0.0292684613237196	0.0446729146519931	0	down
(E)-2-Decenal	1.08854543957471	0.013696950907398997	0.0305547366395823	inf	up
2-Methylnaphthalene	1.0604801823871501	0.0214993971696715	0.0347924032192785	3.89341066669146	up
1-Methylnaphthalene	1.10455867100231	0.00691993588770903	0.0237034928520322	0	down
Undecylic aldehyde	1.11476241875505	0.00144928904774616	0.0210146911923192	inf	up
Methyl geranate	1.11498736705854	0.0006523203829493719	0.0156617010229539	inf	up
α-Cubebene	1.01128121130464	0.0192816801741609	0.0347924032192785	5.95063622194438	up
4-Nonanolide	1.0983590246350101	0.00834245701363764	0.0264298186925588	inf	up
2-Undecen-1-al	1.09651544777465	0.0101602115140996	0.0267860121735354	inf	up
2-Butyl-2-octenal	1.00743019836625	0.0495918898368173	0.0663768371662016	4.03150286255149	up
(Z)-Jasmone	1.0959455253610602	0.000734073886614487	0.0156617010229539	7.91307411023259	up
(-)-α-Cedrene	1.08064006903017	0.0203703223195032	0.0347924032192785	0	down
Tetradecane	1.11226613902916	0.00169707050955934	0.0210921620473804	inf	up
2,7-Dimethylnaphthalene	1.10920967400069	0.00410999838820698	0.0223481162358754	inf	up
α-Ionone	1.0820188577431802	0.00484777397588559	0.0223646508104773	2.4376615216877298	up
(E)-Geranylacetone	1.07861900064044	0.00941752160309567	0.0264298186925588	3.1262715551991804	up
β-ionone	1.0668730412065799	0.009317575562626959	0.0264298186925588	2.2876595632175603	up
δ-Cadinene	1.05415491730993	0.0120089567686836	0.0298508353964421	2.9452006479279196	up
3-Tridecanone	1.0536078164343001	0.0334284663163714	0.0484712761587385	0	down
Pentadecane	1.08700970247824	0.0169175033790031	0.0342284370691459	0	down
(Z)-β-Farnesene	1.04359385219789	0.0352930363395149	0.0503359698612753	inf	up
(E)-Nerolidol	1.0927045015535	0.00056172723998326	0.0156617010229539	3.4643442113406606	up
α-Cedrol	1.1117035689710402	0.00392121227104624	0.0223481162358754	0	down
δ-Cadinol	1.08285693269057	0.0191070155842167	0.0347924032192785	0	down
5,6-Epoxy-β-ionone	1.08423469856646	0.0127920334451369	0.0305547366395823	inf	up
(-)-Calamenene	1.0844302954879101	0.0161385506064747	0.0334298548276976	inf	up
Dihydroactinidiolide	1.0969084746165698	0.007083802461526859	0.0237034928520322	inf	up
Hexadecane	1.09094204256897	0.00937801479640611	0.0264298186925588	inf	up
Palmitic acid methyl ester	1.07038502854158	0.0206778906599931	0.0347924032192785	inf	up
Palmitic acid	1.06226334580202	0.0215952847567935	0.0347924032192785	inf	up
Palmitic acid ethyl ester	1.0684689441089201	0.021153216539149	0.0347924032192785	inf	up

## Sheet: Sheet2
	Table S6: The key volatile compounds (VIP > 1, P≤0.05, fold change ≥ 2 or ≤ 0.5) between FD-S and FD-A
	Index	VIP	P-value	FDR	Fold_Change	Type
	2-Methyl-2-butenal	1.04256	0.00685017	0.0237035	0.336353	down
	1-Pentanol	1.0671	0.0209156	0.0347924	0.144117	down
	Styrene	1.101	0.000459265	0.0156617	3.50991	up
	2-Heptanone	1.10784	0.00239484	0.0223481	0	down
	1-Heptanol	1.10719	0.00632106	0.0237035	0	down
	3-Hexen-1-ol	1.09936	0.00997846	0.026786	inf	up
	4-Ethylphenol	1.03183	0.0402266	0.055551	inf	up
	2-Methyl-3-octanone	1.08409	0.0155954	0.033101	0	down
	Myrcene	1.10682	0.00567426	0.0237035	inf	up
	β-Pinene	1.11297	0.00335378	0.0223481	0	down
	5-Methyl-3-hepten-2-one	1.09509	0.0104941	0.0268525	inf	up
	Benzeneacetaldehyde	1.09959	0.00675988	0.0237035	0	down
	trans-2-Octenal	1.09694	0.00916894	0.0264298	0	down
	(Z)-Linalool Oxide	1.10081	0.00258836	0.0223481	0.226776	down
	(E)-Linalool oxide	1.05678	0.0203986	0.0347924	0.468968	down
	3,5-Octadien-2-one	1.11431	0.000900098	0.0156617	inf	up
	Phenylethyl Alcohol	1.09988	0.00261816	0.0223481	4.16225	up
	3-Hepten-2-one, 5-ethyl-6-methyl-	1.10852	0.00369755	0.0223481	inf	up
	(Z,Z)-3,6-Nonadien-1-ol	1.10857	0.00487293	0.0223647	0	down
	2,2,6-trimethyl-6-vinyltetrahydropyran-3-ol	1.0634	0.0284424	0.0446402	inf	up
	1-Nonanol	1.09329	0.0131917	0.0305547	0	down
	α-Terpineol	1.10511	0.00670392	0.0237035	inf	up
	(E,E)-2,4-Nonadienal	1.11199	0.00375945	0.0223481	0	down
	Nerol	1.11141	0.00316371	0.0223481	inf	up
	Methyl nonanoate	1.06245	0.0305181	0.0457772	0	down
	cis-Citral	1.0276	0.0384281	0.0539233	2.17622	up
	(Z)-3-Hexenyl iso-valerate	1.06562	0.0292685	0.0446729	0	down
	(E)-2-Decenal	1.08855	0.013697	0.0305547	inf	up
	2-Methylnaphthalene	1.06048	0.0214994	0.0347924	3.89341	up
	1-Methylnaphthalene	1.10456	0.00691994	0.0237035	0	down
	Undecylic aldehyde	1.11476	0.00144929	0.0210147	inf	up
	Methyl geranate	1.11499	0.00065232	0.0156617	inf	up
	α-Cubebene	1.01128	0.0192817	0.0347924	5.95064	up
	4-Nonanolide	1.09836	0.00834246	0.0264298	inf	up
	2-Undecen-1-al	1.09652	0.0101602	0.026786	inf	up
	2-Butyl-2-octenal	1.00743	0.0495919	0.0663768	4.0315	up
	(Z)-Jasmone	1.09595	0.000734074	0.0156617	7.91307	up
	(-)-α-Cedrene	1.08064	0.0203703	0.0347924	0	down
	Tetradecane	1.11227	0.00169707	0.0210922	inf	up
	2,7-Dimethylnaphthalene	1.10921	0.00411	0.0223481	inf	up
	α-Ionone	1.08202	0.00484777	0.0223647	2.43766	up
	(E)-Geranylacetone	1.07862	0.00941752	0.0264298	3.12627	up
	β-ionone	1.06687	0.00931758	0.0264298	2.28766	up
	δ-Cadinene	1.05415	0.012009	0.0298508	2.9452	up
	3-Tridecanone	1.05361	0.0334285	0.0484713	0	down
	Pentadecane	1.08701	0.0169175	0.0342284	0	down
	(Z)-β-Farnesene	1.04359	0.035293	0.050336	inf	up
	(E)-Nerolidol	1.0927	0.000561727	0.0156617	3.46434	up
	α-Cedrol	1.1117	0.00392121	0.0223481	0	down
	δ-Cadinol	1.08286	0.019107	0.0347924	0	down
	5,6-Epoxy-β-ionone	1.08423	0.012792	0.0305547	inf	up
	(-)-Calamenene	1.08443	0.0161386	0.0334299	inf	up
	Dihydroactinidiolide	1.09691	0.0070838	0.0237035	inf	up
	Hexadecane	1.09094	0.00937801	0.0264298	inf	up
	Palmitic acid methyl ester	1.07039	0.0206779	0.0347924	inf	up
	Palmitic acid	1.06226	0.0215953	0.0347924	inf	up
	Palmitic acid ethyl ester	1.06847	0.0211532	0.0347924	inf	up
